# Supplementary material for: Broad Cross-Reactive IgA and IgG against Human Coronaviruses in Milk Induced by COVID-19 Vaccination and Infection
Source: Vaccines (Basel). 2022 Jun 20;10(6):980. doi: 10.3390/vaccines10060980 (PMC9229351; doi:10.3390/vaccines10060980)
Supplement: Supplementary file 1 [file vaccines-10-00980-s001.zip]

Archive with 1 entries (1 files):
- vaccines-1754991-supplementary.pdf
